# Supplementary material for: Rational Programming of Cas12a for Early-Stage Detection of COVID-19 by Lateral Flow Assay and Portable Real-Time Fluorescence Readout Facilities
Source: Biosensors (Basel). 2021 Dec 26;12(1):11. doi: 10.3390/bios12010011 (PMC8773725; doi:10.3390/bios12010011)
Supplement: Supplementary file 1 [file biosensors-12-00011-s001.zip]

Archive with 1 entries (1 files):
- biosensors-1430393-supplementary.pdf
